# Supplementary material for: Uncovered Microbial Diversity in Antarctic Cryptoendolithic Communities Sampling Three Representative Locations of the Victoria Land
Source: Microorganisms. 2020 Jun 23;8(6):942. doi: 10.3390/microorganisms8060942 (PMC7356261; doi:10.3390/microorganisms8060942)
Supplement: Supplementary file 1 [file microorganisms-08-00942-s001.zip › Supporting information.xlsx]

## Sheet: Table S1
	Kingdom	Phylum	Class	Order	Family	Genus	Species
OTU1	Fungi	Ascomycota	Lecanoromycetes	Lecideales	Lecideaceae	Lecidea	Lecidea cancriformis
OTU2	Fungi	Ascomycota	Lecanoromycetes	Lecanorales	Lecanoraceae	Rhizoplaca	NA
OTU3	Fungi	Ascomycota	Lecanoromycetes	Acarosporales	Acarosporaceae	NA	NA
OTU4	Fungi	Ascomycota	Dothideomycetes	Capnodiales	Teratosphaeriaceae	Friedmanniomyces	Friedmanniomyces endolithicus
OTU7	Fungi	Ascomycota	Lecanoromycetes	Lecanorales	NA	NA	NA
OTU9	Fungi	Ascomycota	Lecanoromycetes	Caliciales	Caliciaceae	Buellia	Buellia frigida
OTU10	Fungi	Ascomycota	Lecanoromycetes	Lecanorales	NA	NA	NA
OTU12	Fungi	Ascomycota	Lecanoromycetes	Acarosporales	Acarosporaceae	Acarospora	NA
OTU13	Fungi	Ascomycota	Lecanoromycetes	Lecanorales	Lecanoraceae	Carbonea	Carbonea vorticosa
OTU16	Fungi	Ascomycota	NA	NA	NA	NA	NA
OTU17	Fungi	Ascomycota	Lecanoromycetes	Caliciales	Caliciaceae	Buellia	NA
OTU18	Fungi	Ascomycota	Lecanoromycetes	Acarosporales	Acarosporaceae	Acarospora	NA
OTU19	Fungi	Ascomycota	Lecanoromycetes	Acarosporales	Acarosporaceae	NA	NA
OTU21	Fungi	Ascomycota	Lecanoromycetes	Lecanorales	NA	NA	NA
OTU22	Fungi	Ascomycota	Lecanoromycetes	Lecanorales	Catillariaceae	Austrolecia	NA
OTU23	Fungi	Ascomycota	Lecanoromycetes	Acarosporales	Acarosporaceae	Myriospora	Myriospora scabrida
OTU24	Fungi	Ascomycota	Lecanoromycetes	Caliciales	Caliciaceae	Buellia	NA
OTU25	Fungi	Ascomycota	Lecanoromycetes	Lecanorales	NA	NA	NA
OTU29	Fungi	Ascomycota	Lecanoromycetes	Acarosporales	Acarosporaceae	Acarospora	NA
OTU32	Fungi	Ascomycota	NA	NA	NA	NA	NA
OTU34	Fungi	Ascomycota	Lecanoromycetes	Lecanorales	Parmeliaceae	Allantoparmelia	Allantoparmelia almquistii
OTU36	Fungi	Ascomycota	Pezizomycetes	Pezizales	NA	NA	NA
OTU37	Fungi	Ascomycota	Lecanoromycetes	Acarosporales	Acarosporaceae	Pleopsidium	Pleopsidium chlorophanum
OTU40	Fungi	Ascomycota	Lecanoromycetes	Ostropales	NA	NA	NA
OTU41	Fungi	Ascomycota	Lecanoromycetes	Caliciales	Caliciaceae	Buellia	NA
OTU44	Fungi	Ascomycota	Dothideomycetes	Capnodiales	Teratosphaeriaceae	Catenulostroma	NA
OTU45	Fungi	Ascomycota	Dothideomycetes	Capnodiales	Teratosphaeriaceae	Friedmanniomyces	NA
OTU49	Fungi	Ascomycota	Taphrinomycetes	Taphrinales	Taphrinaceae	Taphrina	Taphrina antarctica
OTU50	Fungi	Ascomycota	Lecanoromycetes	Lecanorales	Catillariaceae	Austrolecia	NA
OTU54	Fungi	Ascomycota	Lecanoromycetes	Caliciales	Caliciaceae	Buellia	Buellia frigida
OTU55	Fungi	Ascomycota	Lecanoromycetes	Caliciales	Caliciaceae	Buellia	NA
OTU56	Fungi	Ascomycota	Leotiomycetes	Helotiales	NA	NA	NA
OTU59	Fungi	Ascomycota	Lecanoromycetes	Lecanorales	Catillariaceae	Austrolecia	NA
OTU60	Fungi	Ascomycota	Dothideomycetes	Pleosporales	Pleosporaceae	Alternaria	NA
OTU62	Fungi	Ascomycota	Sordariomycetes	Trichosphaeriales	Trichosphaeriaceae	Nigrospora	Nigrospora oryzae
OTU65	Fungi	Ascomycota	Lecanoromycetes	Lecanorales	Lecanoraceae	Carbonea	Carbonea vorticosa
OTU67	Fungi	Ascomycota	Lecanoromycetes	Lecanorales	NA	NA	NA
OTU69	Fungi	Ascomycota	Dothideomycetes	Pleosporales	NA	NA	NA
OTU71	Fungi	Ascomycota	Dothideomycetes	Capnodiales	Extremaceae	Extremus	Extremus antarcticus
OTU82	Fungi	Ascomycota	Saccharomycetes	Saccharomycetales	NA	NA	NA
OTU85	Fungi	Ascomycota	Lecanoromycetes	Caliciales	Caliciaceae	Buellia	NA
OTU86	Fungi	Ascomycota	Sordariomycetes	Hypocreales	Ophiocordycipitaceae	Tolypocladium	NA
OTU89	Fungi	Ascomycota	Lecanoromycetes	Caliciales	Physciaceae	Phaeophyscia	NA
OTU94	Fungi	Ascomycota	Sordariomycetes	Glomerellales	Plectosphaerellaceae	Plectosphaerella	NA
OTU95	Fungi	Ascomycota	Dothideomycetes	Capnodiales	NA	NA	NA
OTU101	Fungi	Ascomycota	Dothideomycetes	Capnodiales	NA	NA	NA
OTU102	Fungi	Ascomycota	Archaeorhizomycetes	Archaeorhizomycetales	Archaeorhizomycetaceae	Archaeorhizomyces	NA
OTU103	Fungi	Ascomycota	Lecanoromycetes	Trapeliales	Trapeliaceae	Trapeliopsis	Trapeliopsis granulosa
OTU105	Fungi	Ascomycota	Lecanoromycetes	Teloschistales	NA	NA	NA
OTU106	Fungi	Ascomycota	Lecanoromycetes	Lecanorales	Lecanoraceae	Lecidella	Lecidella greenii
OTU107	Fungi	Ascomycota	Lecanoromycetes	Acarosporales	Acarosporaceae	NA	NA
OTU109	Fungi	Ascomycota	Taphrinomycetes	Taphrinales	Protomycetaceae	Protomyces	Protomyces inouyei
OTU111	Fungi	Ascomycota	Saccharomycetes	Saccharomycetales	Saccharomycetaceae	Saccharomyces	Saccharomyces cerevisiae
OTU113	Fungi	Ascomycota	Dothideomycetes	Pleosporales	NA	NA	NA
OTU116	Fungi	Ascomycota	Sordariomycetes	Sordariales	Lasiosphaeriaceae	Podospora	Podospora setosa
OTU120	Fungi	Ascomycota	Lecanoromycetes	Lecanorales	NA	NA	NA
OTU125	Fungi	Ascomycota	Dothideomycetes	Capnodiales	Cladosporiaceae	Rachicladosporium	Rachicladosporium mcmurdoi
OTU126	Fungi	Ascomycota	Archaeorhizomycetes	Archaeorhizomycetales	Archaeorhizomycetaceae	Archaeorhizomyces	NA
OTU131	Fungi	Ascomycota	Dothideomycetes	Pleosporales	Pleosporaceae	Stemphylium	NA
OTU132	Fungi	Ascomycota	Leotiomycetes	Helotiales	Vibrisseaceae	Phialocephala	NA
OTU133	Fungi	Ascomycota	Archaeorhizomycetes	Archaeorhizomycetales	NA	NA	NA
OTU135	Fungi	Ascomycota	Dothideomycetes	Pleosporales	Didymellaceae	Leptosphaerulina	Leptosphaerulina australis
OTU137	Fungi	Ascomycota	Dothideomycetes	NA	NA	NA	NA
OTU138	Fungi	Ascomycota	Lecanoromycetes	Acarosporales	Acarosporaceae	NA	NA
OTU141	Fungi	Ascomycota	Dothideomycetes	Capnodiales	Teratosphaeriaceae	Oleoguttula	NA
OTU143	Fungi	Ascomycota	Dothideomycetes	Capnodiales	Teratosphaeriaceae	Elasticomyces	Elasticomyces elasticus
OTU145	Fungi	Ascomycota	Lecanoromycetes	Caliciales	Caliciaceae	Buellia	NA
OTU150	Fungi	Ascomycota	Lecanoromycetes	Lecanorales	Catillariaceae	Austrolecia	NA
OTU151	Fungi	Ascomycota	Lecanoromycetes	Caliciales	Caliciaceae	Buellia	NA
OTU152	Fungi	Ascomycota	Leotiomycetes	Helotiales	NA	NA	NA
OTU153	Fungi	Ascomycota	Saccharomycetes	Saccharomycetales	Dipodascaceae	Dipodascus	Dipodascus geotrichum
OTU156	Fungi	Ascomycota	Pezizomycetes	Pezizales	Pyronemataceae	Wilcoxina	Wilcoxina rehmii
OTU163	Fungi	Ascomycota	Leotiomycetes	Helotiales	NA	NA	NA
OTU164	Fungi	Ascomycota	Lecanoromycetes	Lecanorales	Parmeliaceae	Cetraria	Cetraria aculeata
OTU166	Fungi	Ascomycota	Archaeorhizomycetes	Archaeorhizomycetales	Archaeorhizomycetaceae	Archaeorhizomyces	NA
OTU167	Fungi	Ascomycota	Dothideomycetes	Pleosporales	Pleosporaceae	Pyrenophora	NA
OTU169	Fungi	Ascomycota	Lecanoromycetes	Lecanorales	NA	NA	NA
OTU172	Fungi	Ascomycota	Sordariomycetes	Hypocreales	Cordycipitaceae	Leptobacillium	NA
OTU176	Fungi	Ascomycota	Eurotiomycetes	Chaetothyriales	Herpotrichiellaceae	Coniosporium	NA
OTU183	Fungi	Ascomycota	Leotiomycetes	Helotiales	Helotiaceae	Meliniomyces	NA
OTU185	Fungi	Ascomycota	Saccharomycetes	Saccharomycetales	NA	NA	NA
OTU190	Fungi	Ascomycota	Lecanoromycetes	Lecanorales	Catillariaceae	Austrolecia	NA
OTU193	Fungi	Ascomycota	Eurotiomycetes	Chaetothyriales	NA	NA	NA
OTU194	Fungi	Ascomycota	Eurotiomycetes	Chaetothyriales	NA	NA	NA
OTU196	Fungi	Ascomycota	Lecanoromycetes	Caliciales	Caliciaceae	Buellia	Buellia frigida
OTU198	Fungi	Ascomycota	Leotiomycetes	Helotiales	NA	NA	NA
OTU203	Fungi	Ascomycota	Lecanoromycetes	Acarosporales	Acarosporaceae	Acarospora	Acarospora rugulosa
OTU206	Fungi	Ascomycota	Lecanoromycetes	Lecanorales	Lecanoraceae	Carbonea	Carbonea vorticosa
OTU208	Fungi	Ascomycota	Lecanoromycetes	Lecanorales	NA	NA	NA
OTU209	Fungi	Ascomycota	Dothideomycetes	Pleosporales	Pleosporaceae	NA	NA
OTU210	Fungi	Ascomycota	Lecanoromycetes	Acarosporales	NA	NA	NA
OTU211	Fungi	Ascomycota	Eurotiomycetes	Eurotiales	Aspergillaceae	Penicillium	NA
OTU212	Fungi	Ascomycota	Leotiomycetes	Helotiales	NA	NA	NA
OTU218	Fungi	Ascomycota	Dothideomycetes	Mytilinidales	Gloniaceae	Cenococcum	Cenococcum geophilum
OTU219	Fungi	Ascomycota	Eurotiomycetes	Chaetothyriales	NA	NA	NA
OTU221	Fungi	Ascomycota	Lecanoromycetes	Teloschistales	Teloschistaceae	Austroplaca	Austroplaca darbishirei
OTU224	Fungi	Ascomycota	NA	NA	NA	NA	NA
OTU225	Fungi	Ascomycota	Lecanoromycetes	Lecanorales	Lecanoraceae	Lecidella	Lecidella greenii
OTU227	Fungi	Ascomycota	Dothideomycetes	Pleosporales	NA	NA	NA
OTU233	Fungi	Ascomycota	Dothideomycetes	Pleosporales	Cucurbitariaceae	Pyrenochaeta	NA
OTU236	Fungi	Ascomycota	Dothideomycetes	Pleosporales	Pleosporaceae	Curvularia	Curvularia buchloes
OTU239	Fungi	Ascomycota	Eurotiomycetes	Chaetothyriales	Herpotrichiellaceae	Exophiala	Exophiala xenobiotica
OTU241	Fungi	Ascomycota	Lecanoromycetes	Caliciales	NA	NA	NA
OTU242	Fungi	Ascomycota	Archaeorhizomycetes	Archaeorhizomycetales	Archaeorhizomycetaceae	Archaeorhizomyces	NA
OTU243	Fungi	Ascomycota	Dothideomycetes	Pleosporales	Melanommataceae	Petrakia	NA
OTU249	Fungi	Ascomycota	Archaeorhizomycetes	Archaeorhizomycetales	Archaeorhizomycetaceae	Archaeorhizomyces	NA
OTU251	Fungi	Ascomycota	Lecanoromycetes	Teloschistales	Teloschistaceae	NA	NA
OTU252	Fungi	Ascomycota	Dothideomycetes	Pleosporales	Pleosporaceae	Alternaria	NA
OTU253	Fungi	Ascomycota	Lecanoromycetes	Lecanorales	Lecanoraceae	Rhizoplaca	NA
OTU258	Fungi	Ascomycota	Xylonomycetes	NA	NA	NA	NA
OTU264	Fungi	Ascomycota	Sordariomycetes	Hypocreales	NA	NA	NA
OTU266	Fungi	Ascomycota	Lecanoromycetes	Lecideales	Lecideaceae	Lecidea	Lecidea laboriosa
OTU273	Fungi	Ascomycota	Lecanoromycetes	Umbilicariales	NA	NA	NA
OTU274	Fungi	Ascomycota	Dothideomycetes	Pleosporales	Didymellaceae	Paraboeremia	NA
OTU275	Fungi	Ascomycota	Leotiomycetes	Helotiales	NA	NA	NA
OTU276	Fungi	Ascomycota	Eurotiomycetes	Eurotiales	Aspergillaceae	Penicillium	NA
OTU279	Fungi	Ascomycota	Sordariomycetes	Hypocreales	Cordycipitaceae	Lecanicillium	NA
OTU284	Fungi	Ascomycota	Sordariomycetes	Hypocreales	NA	NA	NA
OTU285	Fungi	Ascomycota	Lecanoromycetes	Lecanorales	Lecanoraceae	NA	NA
OTU289	Fungi	Ascomycota	Xylonomycetes	NA	NA	NA	NA
OTU291	Fungi	Ascomycota	Lecanoromycetes	NA	NA	NA	NA
OTU298	Fungi	Ascomycota	Dothideomycetes	Capnodiales	Teratosphaeriaceae	Meristemomyces	Meristemomyces frigidus
OTU302	Fungi	Ascomycota	Lecanoromycetes	Umbilicariales	NA	NA	NA
OTU304	Fungi	Ascomycota	Eurotiomycetes	Verrucariales	Verrucariaceae	Placidium	Placidium lacinulatum var lacinulatum
OTU307	Fungi	Ascomycota	Lecanoromycetes	Lecanorales	Cladoniaceae	Cladonia	Cladonia digitata
OTU312	Fungi	Ascomycota	Lecanoromycetes	Acarosporales	NA	NA	NA
OTU314	Fungi	Ascomycota	Dothideomycetes	Pleosporales	NA	NA	NA
OTU317	Fungi	Ascomycota	Leotiomycetes	Thelebolales	Pseudeurotiaceae	Pseudogymnoascus	NA
OTU323	Fungi	Ascomycota	Taphrinomycetes	Taphrinales	Protomycetaceae	Saitoella	Saitoella coloradoensis
OTU328	Fungi	Ascomycota	Lecanoromycetes	Lecanorales	Catillariaceae	Austrolecia	NA
OTU330	Fungi	Ascomycota	Eurotiomycetes	Chaetothyriales	Herpotrichiellaceae	Coniosporium	Coniosporium apollinis
OTU334	Fungi	Ascomycota	Lecanoromycetes	Lecanorales	NA	NA	NA
OTU337	Fungi	Ascomycota	Lecanoromycetes	Lecanorales	NA	NA	NA
OTU339	Fungi	Ascomycota	Lecanoromycetes	Lecanorales	Lecanoraceae	Carbonea	Carbonea vorticosa
OTU342	Fungi	Ascomycota	Dothideomycetes	Pleosporales	NA	NA	NA
OTU345	Fungi	Ascomycota	Eurotiomycetes	Chaetothyriales	NA	NA	NA
OTU346	Fungi	Ascomycota	Lecanoromycetes	Acarosporales	Acarosporaceae	Acarospora	Acarospora wahlenbergii
OTU350	Fungi	Ascomycota	Eurotiomycetes	Chaetothyriales	NA	NA	NA
OTU351	Fungi	Ascomycota	Eurotiomycetes	Chaetothyriales	Herpotrichiellaceae	NA	NA
OTU352	Fungi	Ascomycota	Lecanoromycetes	Trapeliales	Trapeliaceae	Trapelia	NA
OTU353	Fungi	Ascomycota	Lecanoromycetes	Lecanorales	Lecanoraceae	Lecidella	Lecidella greenii
OTU358	Fungi	Ascomycota	Lecanoromycetes	Trapeliales	Trapeliaceae	Trapelia	NA
OTU362	Fungi	Ascomycota	Lecanoromycetes	Trapeliales	Trapeliaceae	Trapeliopsis	NA
OTU366	Fungi	Ascomycota	Lecanoromycetes	Acarosporales	NA	NA	NA
OTU374	Fungi	Ascomycota	Lecanoromycetes	Lecanorales	NA	NA	NA
OTU391	Fungi	Ascomycota	Lecanoromycetes	Lecanorales	NA	NA	NA
OTU5	Fungi	Basidiomycota	Tremellomycetes	Tremellales	NA	NA	NA
OTU6	Fungi	Basidiomycota	Tremellomycetes	Tremellales	NA	NA	NA
OTU8	Fungi	Basidiomycota	Tremellomycetes	Tremellales	NA	NA	NA
OTU76	Fungi	Basidiomycota	Agaricomycetes	Trechisporales	Hydnodontaceae	Trechispora	NA
OTU77	Fungi	Basidiomycota	Microbotryomycetes	Sporidiobolales	Sporidiobolaceae	Rhodotorula	NA
OTU129	Fungi	Basidiomycota	Tremellomycetes	Tremellales	Bulleribasidiaceae	Vishniacozyma	Vishniacozyma victoriae
OTU130	Fungi	Basidiomycota	Tremellomycetes	Filobasidiales	Filobasidiaceae	Naganishia	Naganishia cerealis
OTU134	Fungi	Basidiomycota	Tremellomycetes	NA	NA	NA	NA
OTU142	Fungi	Basidiomycota	Agaricomycetes	Agaricales	Cortinariaceae	Cortinarius	NA
OTU147	Fungi	Basidiomycota	Microbotryomycetes	Leucosporidiales	NA	NA	NA
OTU148	Fungi	Basidiomycota	Agaricomycetes	Agaricales	Cortinariaceae	Cortinarius	NA
OTU171	Fungi	Basidiomycota	Tremellomycetes	NA	NA	NA	NA
OTU174	Fungi	Basidiomycota	Agaricomycetes	Russulales	Russulaceae	Russula	NA
OTU187	Fungi	Basidiomycota	Tremellomycetes	Filobasidiales	Piskurozymaceae	Solicoccozyma	Solicoccozyma terricola
OTU192	Fungi	Basidiomycota	Tremellomycetes	Tremellales	NA	NA	NA
OTU200	Fungi	Basidiomycota	Tremellomycetes	Filobasidiales	Filobasidiaceae	Naganishia	Naganishia friedmannii
OTU216	Fungi	Basidiomycota	Agaricomycetes	Agaricales	NA	NA	NA
OTU220	Fungi	Basidiomycota	Agaricomycetes	Cantharellales	NA	NA	NA
OTU259	Fungi	Basidiomycota	Agaricomycetes	Polyporales	NA	NA	NA
OTU260	Fungi	Basidiomycota	Tremellomycetes	Tremellales	Tremellaceae	Cryptococcus	NA
OTU261	Fungi	Basidiomycota	Agaricomycetes	Cantharellales	NA	NA	NA
OTU268	Fungi	Basidiomycota	Tremellomycetes	Filobasidiales	Piskurozymaceae	Solicoccozyma	Solicoccozyma aeria
OTU280	Fungi	Basidiomycota	Microbotryomycetes	Sporidiobolales	Sporidiobolaceae	Rhodotorula	NA
OTU281	Fungi	Basidiomycota	Agaricomycetes	Agaricales	Clavariaceae	NA	NA
OTU290	Fungi	Basidiomycota	Tremellomycetes	Tremellales	Bulleribasidiaceae	Vishniacozyma	NA
OTU349	Fungi	Basidiomycota	Agaricomycetes	Agaricales	NA	NA	NA
OTU38	Fungi	Chytridiomycota	NA	NA	NA	NA	NA
OTU140	Fungi	Chytridiomycota	NA	NA	NA	NA	NA
OTU246	Fungi	Glomeromycota	Glomeromycetes	Glomerales	Glomeraceae	NA	NA
OTU27	Fungi	Rozellomycota	NA	NA	NA	NA	NA
OTU79	Fungi	Rozellomycota	NA	NA	NA	NA	NA

## Sheet: Table S2
	Kingdom	Phylum	Class	Order	Family	Genus	Species
OTU10	Bacteria	Acidobacteria	Acidobacteria_Gp1	NA	NA	Granulicella	NA
OTU20	Bacteria	Acidobacteria	Acidobacteria_Gp1	NA	NA	Granulicella	NA
OTU64	Bacteria	Acidobacteria	Acidobacteria_Gp1	NA	NA	NA	NA
OTU403	Bacteria	Acidobacteria	Acidobacteria_Gp1	NA	NA	Granulicella	NA
OTU450	Bacteria	Acidobacteria	Acidobacteria_Gp1	NA	NA	Terriglobus	NA
OTU102	Bacteria	Acidobacteria	Acidobacteria_Gp16	NA	NA	Gp16	NA
OTU136	Bacteria	Acidobacteria	Acidobacteria_Gp16	NA	NA	Gp16	NA
OTU317	Bacteria	Acidobacteria	Acidobacteria_Gp16	NA	NA	Gp16	NA
OTU205	Bacteria	Acidobacteria	Acidobacteria_Gp2	NA	NA	Gp2	NA
OTU215	Bacteria	Acidobacteria	Acidobacteria_Gp3	NA	NA	NA	NA
OTU268	Bacteria	Acidobacteria	Acidobacteria_Gp3	NA	NA	Gp3	NA
OTU22	Bacteria	Acidobacteria	Acidobacteria_Gp4	NA	NA	Gp4	NA
OTU27	Bacteria	Acidobacteria	Acidobacteria_Gp4	NA	NA	Gp4	NA
OTU153	Bacteria	Acidobacteria	Acidobacteria_Gp4	NA	NA	NA	NA
OTU428	Bacteria	Acidobacteria	Acidobacteria_Gp4	NA	NA	Gp4	NA
OTU4	acetobac	Actinobacteria	Actinobacteria	Actinomycetales	NA	NA	NA
OTU11	Bacteria	Actinobacteria	Actinobacteria	Actinomycetales	Nakamurellaceae	Nakamurella	NA
OTU18	Bacteria	Actinobacteria	Actinobacteria	Actinomycetales	NA	NA	NA
OTU19	Bacteria	Actinobacteria	Actinobacteria	Actinomycetales	Intrasporangiaceae	Tetrasphaera	NA
OTU21	Bacteria	Actinobacteria	Actinobacteria	Actinomycetales	Nocardiaceae	Rhodococcus	NA
OTU29	Bacteria	Actinobacteria	Actinobacteria	Actinomycetales	Propionibacteriaceae	Propionibacterium	NA
OTU31	Bacteria	Actinobacteria	Actinobacteria	Actinomycetales	Nakamurellaceae	Nakamurella	NA
OTU36	Bacteria	Actinobacteria	Actinobacteria	Actinomycetales	NA	NA	NA
OTU44	Bacteria	Actinobacteria	Actinobacteria	Actinomycetales	NA	NA	NA
OTU45	Bacteria	Actinobacteria	Actinobacteria	Actinomycetales	Pseudonocardiaceae	Pseudonocardia	NA
OTU48	Bacteria	Actinobacteria	Actinobacteria	NA	NA	NA	NA
OTU49	Bacteria	Actinobacteria	Actinobacteria	Actinomycetales	NA	NA	NA
OTU69	Bacteria	Actinobacteria	Actinobacteria	Actinomycetales	NA	NA	NA
OTU76	Bacteria	Actinobacteria	Actinobacteria	Acidimicrobiales	NA	NA	NA
OTU78	Bacteria	Actinobacteria	Actinobacteria	NA	NA	NA	NA
OTU92	Bacteria	Actinobacteria	Actinobacteria	Actinomycetales	Geodermatophilaceae	Modestobacter	NA
OTU95	Bacteria	Actinobacteria	Actinobacteria	Acidimicrobiales	NA	NA	NA
OTU99	Bacteria	Actinobacteria	Actinobacteria	Actinomycetales	NA	NA	NA
OTU100	Bacteria	Actinobacteria	Actinobacteria	Actinomycetales	Corynebacteriaceae	Corynebacterium	NA
OTU107	Bacteria	Actinobacteria	Actinobacteria	Actinomycetales	NA	NA	NA
OTU110	Bacteria	Actinobacteria	Actinobacteria	Actinomycetales	Micrococcaceae	Kocuria	NA
OTU111	Bacteria	Actinobacteria	Actinobacteria	NA	NA	NA	NA
OTU115	Bacteria	Actinobacteria	Actinobacteria	Acidimicrobiales	Acidimicrobiaceae	Ilumatobacter	NA
OTU117	Bacteria	Actinobacteria	Actinobacteria	Actinomycetales	Nocardioidaceae	NA	NA
OTU122	Bacteria	Actinobacteria	Actinobacteria	Actinomycetales	Nocardioidaceae	Nocardioides	NA
OTU123	Bacteria	Actinobacteria	Actinobacteria	Solirubrobacterales	Solirubrobacteraceae	Solirubrobacter	NA
OTU144	Bacteria	Actinobacteria	Actinobacteria	NA	NA	NA	NA
OTU146	Bacteria	Actinobacteria	Actinobacteria	Actinomycetales	Corynebacteriaceae	Corynebacterium	NA
OTU160	Bacteria	Actinobacteria	Actinobacteria	Actinomycetales	Actinomycetaceae	Actinomyces	NA
OTU167	Bacteria	Actinobacteria	Actinobacteria	Actinomycetales	Nocardioidaceae	Nocardioides	NA
OTU169	Bacteria	Actinobacteria	Actinobacteria	Actinomycetales	NA	NA	NA
OTU170	Bacteria	Actinobacteria	Actinobacteria	Actinomycetales	NA	NA	NA
OTU171	Bacteria	Actinobacteria	Actinobacteria	Actinomycetales	NA	NA	NA
OTU173	Bacteria	Actinobacteria	Actinobacteria	Actinomycetales	Micrococcaceae	Rothia	NA
OTU174	Bacteria	Actinobacteria	Actinobacteria	Actinomycetales	Geodermatophilaceae	Blastococcus	NA
OTU180	Bacteria	Actinobacteria	Actinobacteria	Actinomycetales	Microbacteriaceae	Microbacterium	NA
OTU183	Bacteria	Actinobacteria	Actinobacteria	NA	NA	NA	NA
OTU187	Bacteria	Actinobacteria	Actinobacteria	Actinomycetales	Propionibacteriaceae	Propionibacterium	NA
OTU197	Bacteria	Actinobacteria	Actinobacteria	Actinomycetales	Dermabacteraceae	Brachybacterium	NA
OTU199	Bacteria	Actinobacteria	Actinobacteria	Actinomycetales	Micrococcaceae	Arthrobacter	NA
OTU207	Bacteria	Actinobacteria	Actinobacteria	Actinomycetales	Micrococcaceae	Arthrobacter	NA
OTU219	Bacteria	Actinobacteria	Actinobacteria	Actinomycetales	Brevibacteriaceae	Brevibacterium	NA
OTU222	Bacteria	Actinobacteria	Actinobacteria	Actinomycetales	Nocardiaceae	Gordonia	NA
OTU223	Bacteria	Actinobacteria	Actinobacteria	NA	NA	NA	NA
OTU227	Bacteria	Actinobacteria	Actinobacteria	Actinomycetales	Corynebacteriaceae	Corynebacterium	NA
OTU228	Bacteria	Actinobacteria	Actinobacteria	Gaiellales	Gaiellaceae	Gaiella	NA
OTU234	Bacteria	Actinobacteria	Actinobacteria	Actinomycetales	Nocardioidaceae	Nocardioides	NA
OTU236	Bacteria	Actinobacteria	Actinobacteria	Actinomycetales	Corynebacteriaceae	Corynebacterium	NA
OTU239	Bacteria	Actinobacteria	Actinobacteria	Actinomycetales	Nakamurellaceae	Nakamurella	NA
OTU242	Bacteria	Actinobacteria	Actinobacteria	Actinomycetales	Micrococcaceae	Rothia	NA
OTU243	Bacteria	Actinobacteria	Actinobacteria	Actinomycetales	Corynebacteriaceae	Corynebacterium	NA
OTU245	Bacteria	Actinobacteria	Actinobacteria	Actinomycetales	Pseudonocardiaceae	Actinomycetospora	NA
OTU261	Bacteria	Actinobacteria	Actinobacteria	NA	NA	NA	NA
OTU264	Bacteria	Actinobacteria	Actinobacteria	Actinomycetales	Corynebacteriaceae	Corynebacterium	NA
OTU277	Bacteria	Actinobacteria	Actinobacteria	Actinomycetales	Propionibacteriaceae	Naumannella	NA
OTU278	Bacteria	Actinobacteria	Actinobacteria	Actinomycetales	NA	NA	NA
OTU281	Bacteria	Actinobacteria	Actinobacteria	NA	NA	NA	NA
OTU286	Bacteria	Actinobacteria	Actinobacteria	Actinomycetales	NA	NA	NA
OTU291	Bacteria	Actinobacteria	Actinobacteria	Actinomycetales	Propionibacteriaceae	Friedmanniella	NA
OTU293	Bacteria	Actinobacteria	Actinobacteria	Actinomycetales	Corynebacteriaceae	Corynebacterium	NA
OTU295	Bacteria	Actinobacteria	Actinobacteria	Actinomycetales	NA	NA	NA
OTU298	Bacteria	Actinobacteria	Actinobacteria	NA	NA	NA	NA
OTU301	Bacteria	Actinobacteria	Actinobacteria	Actinomycetales	Nocardioidaceae	Nocardioides	NA
OTU304	Bacteria	Actinobacteria	Actinobacteria	Solirubrobacterales	NA	NA	NA
OTU305	Bacteria	Actinobacteria	Actinobacteria	Actinomycetales	NA	NA	NA
OTU308	Bacteria	Actinobacteria	Actinobacteria	NA	NA	NA	NA
OTU309	Bacteria	Actinobacteria	Actinobacteria	Solirubrobacterales	NA	NA	NA
OTU312	Bacteria	Actinobacteria	Actinobacteria	Actinomycetales	Intrasporangiaceae	Ornithinicoccus	NA
OTU315	Bacteria	Actinobacteria	Actinobacteria	Actinomycetales	Micrococcaceae	Arthrobacter	NA
OTU316	Bacteria	Actinobacteria	Actinobacteria	Solirubrobacterales	NA	NA	NA
OTU326	Bacteria	Actinobacteria	Actinobacteria	Actinomycetales	Actinomycetaceae	Actinomyces	NA
OTU333	Bacteria	Actinobacteria	Actinobacteria	Actinomycetales	Intrasporangiaceae	Ornithinimicrobium	NA
OTU339	Bacteria	Actinobacteria	Actinobacteria	Acidimicrobiales	Iamiaceae	Aquihabitans	NA
OTU340	Bacteria	Actinobacteria	Actinobacteria	Actinomycetales	Actinomycetaceae	Actinomyces	NA
OTU361	Bacteria	Actinobacteria	Actinobacteria	Actinomycetales	NA	NA	NA
OTU374	Bacteria	Actinobacteria	Actinobacteria	Actinomycetales	Actinomycetaceae	Actinomyces	NA
OTU375	Bacteria	Actinobacteria	Actinobacteria	Actinomycetales	NA	NA	NA
OTU376	Bacteria	Actinobacteria	Actinobacteria	Actinomycetales	Nocardiaceae	NA	NA
OTU377	Bacteria	Actinobacteria	Actinobacteria	Actinomycetales	NA	NA	NA
OTU378	Bacteria	Actinobacteria	Actinobacteria	Solirubrobacterales	Conexibacteraceae	Conexibacter	NA
OTU383	Bacteria	Actinobacteria	Actinobacteria	Actinomycetales	Micrococcaceae	Kocuria	NA
OTU385	Bacteria	Actinobacteria	Actinobacteria	Acidimicrobiales	NA	NA	NA
OTU386	Bacteria	Actinobacteria	Actinobacteria	Actinomycetales	Corynebacteriaceae	Corynebacterium	NA
OTU396	Bacteria	Actinobacteria	Actinobacteria	Actinomycetales	Geodermatophilaceae	Geodermatophilus	NA
OTU410	Bacteria	Actinobacteria	Actinobacteria	Bifidobacteriales	Bifidobacteriaceae	Alloscardovia	NA
OTU416	Bacteria	Actinobacteria	Actinobacteria	NA	NA	NA	NA
OTU419	Bacteria	Actinobacteria	Actinobacteria	Actinomycetales	Intrasporangiaceae	Fodinibacter	NA
OTU434	Bacteria	Actinobacteria	Actinobacteria	Actinomycetales	NA	NA	NA
OTU437	Bacteria	Actinobacteria	Actinobacteria	Actinomycetales	NA	NA	NA
OTU447	Bacteria	Actinobacteria	Actinobacteria	Actinomycetales	Propionibacteriaceae	Friedmanniella	NA
OTU454	Bacteria	Actinobacteria	Actinobacteria	Actinomycetales	Cryptosporangiaceae	Jatrophihabitans	NA
OTU456	Bacteria	Actinobacteria	Actinobacteria	Actinomycetales	NA	NA	NA
OTU458	Bacteria	Actinobacteria	Actinobacteria	Solirubrobacterales	Solirubrobacteraceae	Solirubrobacter	NA
OTU460	Bacteria	Actinobacteria	Actinobacteria	Actinomycetales	Nocardioidaceae	Nocardioides	NA
OTU483	Bacteria	Actinobacteria	Actinobacteria	Actinomycetales	Corynebacteriaceae	Corynebacterium	NA
OTU485	Bacteria	Actinobacteria	Actinobacteria	Acidimicrobiales	NA	NA	NA
OTU506	Bacteria	Actinobacteria	Actinobacteria	Actinomycetales	Nakamurellaceae	Nakamurella	NA
OTU528	Bacteria	Actinobacteria	Actinobacteria	Actinomycetales	Propionibacteriaceae	Propionibacterium	NA
OTU541	Bacteria	Actinobacteria	Actinobacteria	Actinomycetales	Micrococcaceae	NA	NA
OTU562	Bacteria	Actinobacteria	Actinobacteria	Actinomycetales	Dermacoccaceae	Dermacoccus	NA
OTU631	Bacteria	Actinobacteria	Actinobacteria	Actinomycetales	Geodermatophilaceae	Modestobacter	NA
OTU668	Bacteria	Actinobacteria	Actinobacteria	Actinomycetales	Mycobacteriaceae	Mycobacterium	NA
OTU682	Bacteria	Actinobacteria	Actinobacteria	Actinomycetales	NA	NA	NA
OTU690	Bacteria	Actinobacteria	Actinobacteria	Acidimicrobiales	Acidimicrobiaceae	Ilumatobacter	NA
OTU700	Bacteria	Actinobacteria	Actinobacteria	Actinomycetales	NA	NA	NA
OTU709	Bacteria	Actinobacteria	Actinobacteria	Actinomycetales	NA	NA	NA
OTU727	Bacteria	Actinobacteria	Actinobacteria	Actinomycetales	Propionibacteriaceae	Propionibacterium	NA
OTU733	Bacteria	Actinobacteria	Actinobacteria	Actinomycetales	Microbacteriaceae	Curtobacterium	NA
OTU743	Bacteria	Actinobacteria	Actinobacteria	Actinomycetales	NA	NA	NA
OTU746	Bacteria	Actinobacteria	Actinobacteria	Actinomycetales	Pseudonocardiaceae	Pseudonocardia	NA
OTU6	Bacteria	Proteobacteria	Alphaproteobacteria	Rhizobiales	NA	NA	NA
OTU15	Bacteria	Proteobacteria	Alphaproteobacteria	Rhodospirillales	Acetobacteraceae	NA	NA
OTU17	Bacteria	Proteobacteria	Alphaproteobacteria	Rhodospirillales	Acetobacteraceae	NA	NA
OTU28	Bacteria	Proteobacteria	Alphaproteobacteria	Rhodospirillales	Acetobacteraceae	NA	NA
OTU41	Bacteria	Proteobacteria	Alphaproteobacteria	Rhodospirillales	Acetobacteraceae	NA	NA
OTU71	Bacteria	Proteobacteria	Alphaproteobacteria	Caulobacterales	Caulobacteraceae	Brevundimonas	NA
OTU72	Bacteria	Proteobacteria	Alphaproteobacteria	Sphingomonadales	Sphingomonadaceae	Sphingobium	NA
OTU77	Bacteria	Proteobacteria	Alphaproteobacteria	Rhodospirillales	Acetobacteraceae	Gluconacetobacter	NA
OTU81	Bacteria	Proteobacteria	Alphaproteobacteria	Rhizobiales	Bradyrhizobiaceae	Bosea	NA
OTU86	Bacteria	Proteobacteria	Alphaproteobacteria	Rhizobiales	Hyphomicrobiaceae	Devosia	NA
OTU96	Bacteria	Proteobacteria	Alphaproteobacteria	Rhodospirillales	Acetobacteraceae	NA	NA
OTU101	Bacteria	Proteobacteria	Alphaproteobacteria	Rhodospirillales	NA	NA	NA
OTU116	Bacteria	Proteobacteria	Alphaproteobacteria	Rhizobiales	NA	NA	NA
OTU118	Bacteria	Proteobacteria	Alphaproteobacteria	Caulobacterales	Caulobacteraceae	Phenylobacterium	NA
OTU119	Bacteria	Proteobacteria	Alphaproteobacteria	Rhizobiales	Bradyrhizobiaceae	Bradyrhizobium	NA
OTU124	Bacteria	Proteobacteria	Alphaproteobacteria	Sphingomonadales	Sphingomonadaceae	Sphingomonas	NA
OTU127	Bacteria	Proteobacteria	Alphaproteobacteria	Rhodospirillales	NA	Reyranella	NA
OTU137	Bacteria	Proteobacteria	Alphaproteobacteria	Rhodospirillales	Acetobacteraceae	NA	NA
OTU142	Bacteria	Proteobacteria	Alphaproteobacteria	Rhodobacterales	Rhodobacteraceae	Paracoccus	NA
OTU158	Bacteria	Proteobacteria	Alphaproteobacteria	Sphingomonadales	Sphingomonadaceae	Sphingobium	NA
OTU161	Bacteria	Proteobacteria	Alphaproteobacteria	Sphingomonadales	Sphingomonadaceae	NA	NA
OTU164	Bacteria	Proteobacteria	Alphaproteobacteria	Rhizobiales	Bradyrhizobiaceae	NA	NA
OTU168	Bacteria	Proteobacteria	Alphaproteobacteria	Rhodobacterales	Rhodobacteraceae	Paracoccus	NA
OTU178	Bacteria	Proteobacteria	Alphaproteobacteria	Sphingomonadales	Sphingomonadaceae	Sphingomonas	NA
OTU179	Bacteria	Proteobacteria	Alphaproteobacteria	Rhizobiales	NA	NA	NA
OTU196	Bacteria	Proteobacteria	Alphaproteobacteria	Rhodospirillales	Rhodospirillaceae	Skermanella	NA
OTU203	Bacteria	Proteobacteria	Alphaproteobacteria	Sphingomonadales	Sphingomonadaceae	Sphingopyxis	NA
OTU221	Bacteria	Proteobacteria	Alphaproteobacteria	Rhodospirillales	Rhodospirillaceae	Azospirillum	NA
OTU226	Bacteria	Proteobacteria	Alphaproteobacteria	Rhizobiales	Methylobacteriaceae	Methylobacterium	NA
OTU241	Bacteria	Proteobacteria	Alphaproteobacteria	Caulobacterales	Caulobacteraceae	Brevundimonas	NA
OTU248	Bacteria	Proteobacteria	Alphaproteobacteria	NA	NA	NA	NA
OTU251	Bacteria	Proteobacteria	Alphaproteobacteria	Sphingomonadales	Sphingomonadaceae	Sphingomonas	NA
OTU256	Bacteria	Proteobacteria	Alphaproteobacteria	Sphingomonadales	Sphingomonadaceae	Novosphingobium	NA
OTU262	Bacteria	Proteobacteria	Alphaproteobacteria	Rhizobiales	NA	NA	NA
OTU272	Bacteria	Proteobacteria	Alphaproteobacteria	Rhizobiales	Rhizobiaceae	Rhizobium	NA
OTU276	Bacteria	Proteobacteria	Alphaproteobacteria	Rhizobiales	NA	NA	NA
OTU282	Bacteria	Proteobacteria	Alphaproteobacteria	Rhodospirillales	Acetobacteraceae	NA	NA
OTU288	Bacteria	Proteobacteria	Alphaproteobacteria	Rhodospirillales	Acetobacteraceae	Roseomonas	NA
OTU294	Bacteria	Proteobacteria	Alphaproteobacteria	Rhizobiales	Beijerinckiaceae	Beijerinckia	NA
OTU325	Bacteria	Proteobacteria	Alphaproteobacteria	NA	NA	NA	NA
OTU327	Bacteria	Proteobacteria	Alphaproteobacteria	Rhodospirillales	Acetobacteraceae	NA	NA
OTU341	Bacteria	Proteobacteria	Alphaproteobacteria	Rhodospirillales	Acetobacteraceae	NA	NA
OTU347	Bacteria	Proteobacteria	Alphaproteobacteria	Rhodospirillales	Acetobacteraceae	NA	NA
OTU351	Bacteria	Proteobacteria	Alphaproteobacteria	Rhizobiales	Methylobacteriaceae	Microvirga	NA
OTU353	Bacteria	Proteobacteria	Alphaproteobacteria	Rhizobiales	Rhizobiaceae	Rhizobium	NA
OTU359	Bacteria	Proteobacteria	Alphaproteobacteria	Rhodospirillales	Acetobacteraceae	NA	NA
OTU360	Bacteria	Proteobacteria	Alphaproteobacteria	Rhodospirillales	Acetobacteraceae	NA	NA
OTU365	Bacteria	Proteobacteria	Alphaproteobacteria	Rhizobiales	NA	NA	NA
OTU368	Bacteria	Proteobacteria	Alphaproteobacteria	Rhizobiales	NA	NA	NA
OTU369	Bacteria	Proteobacteria	Alphaproteobacteria	Rhodospirillales	Acetobacteraceae	Acidisoma	NA
OTU370	Bacteria	Proteobacteria	Alphaproteobacteria	Rhizobiales	Phyllobacteriaceae	Aquamicrobium	NA
OTU373	Bacteria	Proteobacteria	Alphaproteobacteria	NA	NA	NA	NA
OTU387	Bacteria	Proteobacteria	Alphaproteobacteria	Rhodobacterales	Rhodobacteraceae	Rubellimicrobium	NA
OTU405	Bacteria	Proteobacteria	Alphaproteobacteria	Rhodospirillales	Acetobacteraceae	Roseomonas	NA
OTU425	Bacteria	Proteobacteria	Alphaproteobacteria	Rhodobacterales	Rhodobacteraceae	Tabrizicola	NA
OTU427	Bacteria	Proteobacteria	Alphaproteobacteria	Rhodobacterales	Rhodobacteraceae	NA	NA
OTU430	Bacteria	Proteobacteria	Alphaproteobacteria	Caulobacterales	Caulobacteraceae	Caulobacter	NA
OTU440	Bacteria	Proteobacteria	Alphaproteobacteria	Rhodospirillales	Acetobacteraceae	NA	NA
OTU448	Bacteria	Proteobacteria	Alphaproteobacteria	Rhodospirillales	Acetobacteraceae	NA	NA
OTU457	Bacteria	Proteobacteria	Alphaproteobacteria	Rhizobiales	Rhizobiaceae	Rhizobium	NA
OTU618	Bacteria	Proteobacteria	Alphaproteobacteria	Rhodospirillales	Acetobacteraceae	NA	NA
OTU652	Bacteria	Proteobacteria	Alphaproteobacteria	Rhizobiales	Methylocystaceae	Methylocystis	NA
OTU656	Bacteria	Proteobacteria	Alphaproteobacteria	Rhizobiales	Methylobacteriaceae	Methylobacterium	NA
OTU697	Bacteria	Proteobacteria	Alphaproteobacteria	Rhizobiales	Bradyrhizobiaceae	NA	NA
OTU708	Bacteria	Proteobacteria	Alphaproteobacteria	Rhizobiales	Methylobacteriaceae	Methylobacterium	NA
OTU721	Bacteria	Proteobacteria	Alphaproteobacteria	Sphingomonadales	Sphingomonadaceae	Sphingobium	NA
OTU732	Bacteria	Proteobacteria	Alphaproteobacteria	Rhizobiales	NA	NA	NA
OTU763	Bacteria	Proteobacteria	Alphaproteobacteria	Sphingomonadales	Sphingomonadaceae	Sphingobium	NA
OTU200	Bacteria	Armatimonadetes	Armatimonadia	Armatimonadales	Armatimonadaceae	Armatimonas/Armatimonadetes_gp1	NA
OTU263	Bacteria	Armatimonadetes	Armatimonadia	Armatimonadales	Armatimonadaceae	Armatimonas/Armatimonadetes_gp1	NA
OTU451	Bacteria	Armatimonadetes	Armatimonadia	Armatimonadales	Armatimonadaceae	Armatimonas/Armatimonadetes_gp1	NA
OTU16	Bacteria	Firmicutes	Bacilli	Lactobacillales	Streptococcaceae	Streptococcus	NA
OTU34	Bacteria	Firmicutes	Bacilli	Lactobacillales	Lactobacillaceae	Lactobacillus	NA
OTU39	Bacteria	Firmicutes	Bacilli	Bacillales	Staphylococcaceae	Staphylococcus	NA
OTU50	Bacteria	Firmicutes	Bacilli	Lactobacillales	Lactobacillaceae	Lactobacillus	NA
OTU63	Bacteria	Firmicutes	Bacilli	Lactobacillales	Streptococcaceae	Streptococcus	NA
OTU70	Bacteria	Firmicutes	Bacilli	Lactobacillales	Lactobacillaceae	Lactobacillus	NA
OTU91	Bacteria	Firmicutes	Bacilli	Bacillales	Bacillaceae_1	Bacillus	NA
OTU105	Bacteria	Firmicutes	Bacilli	Lactobacillales	Streptococcaceae	Lactococcus	NA
OTU109	Bacteria	Firmicutes	Bacilli	Bacillales	Staphylococcaceae	Staphylococcus	NA
OTU121	Bacteria	Firmicutes	Bacilli	Bacillales	Staphylococcaceae	Jeotgalicoccus	NA
OTU132	Bacteria	Firmicutes	Bacilli	Lactobacillales	Lactobacillaceae	Lactobacillus	NA
OTU139	Bacteria	Firmicutes	Bacilli	Lactobacillales	Carnobacteriaceae	Dolosigranulum	NA
OTU149	Bacteria	Firmicutes	Bacilli	Bacillales	Staphylococcaceae	Staphylococcus	NA
OTU176	Bacteria	Firmicutes	Bacilli	Lactobacillales	Streptococcaceae	Lactococcus	NA
OTU181	Bacteria	Firmicutes	Bacilli	Bacillales	Bacillaceae_1	Bacillus	NA
OTU194	Bacteria	Firmicutes	Bacilli	Lactobacillales	Leuconostocaceae	Weissella	NA
OTU195	Bacteria	Firmicutes	Bacilli	Bacillales	Bacillales_Incertae_Sedis_XI	Gemella	NA
OTU201	Bacteria	Firmicutes	Bacilli	Bacillales	Bacillales_incertae_sedis	Caldalkalibacillus	NA
OTU206	Bacteria	Firmicutes	Bacilli	Bacillales	Bacillaceae_1	Geobacillus	NA
OTU232	Bacteria	Firmicutes	Bacilli	Lactobacillales	Aerococcaceae	Abiotrophia	NA
OTU266	Bacteria	Firmicutes	Bacilli	Bacillales	Paenibacillaceae_1	Paenibacillus	NA
OTU275	Bacteria	Firmicutes	Bacilli	Lactobacillales	Carnobacteriaceae	Granulicatella	NA
OTU297	Bacteria	Firmicutes	Bacilli	Lactobacillales	Streptococcaceae	Streptococcus	NA
OTU303	Bacteria	Firmicutes	Bacilli	Bacillales	Alicyclobacillaceae	Alicyclobacillus	NA
OTU318	Bacteria	Firmicutes	Bacilli	Lactobacillales	Lactobacillaceae	Lactobacillus	NA
OTU335	Bacteria	Firmicutes	Bacilli	Lactobacillales	Leuconostocaceae	Weissella	NA
OTU367	Bacteria	Firmicutes	Bacilli	Lactobacillales	Carnobacteriaceae	Granulicatella	NA
OTU372	Bacteria	Firmicutes	Bacilli	Lactobacillales	Enterococcaceae	Tetragenococcus	NA
OTU382	Bacteria	Firmicutes	Bacilli	Lactobacillales	Aerococcaceae	Aerococcus	NA
OTU391	Bacteria	Firmicutes	Bacilli	Lactobacillales	Leuconostocaceae	Leuconostoc	NA
OTU392	Bacteria	Firmicutes	Bacilli	Lactobacillales	Streptococcaceae	Streptococcus	NA
OTU401	Bacteria	Firmicutes	Bacilli	Bacillales	NA	NA	NA
OTU402	Bacteria	Firmicutes	Bacilli	Lactobacillales	Lactobacillaceae	Lactobacillus	NA
OTU421	Bacteria	Firmicutes	Bacilli	Bacillales	Bacillaceae_1	Bacillus	NA
OTU453	Bacteria	Firmicutes	Bacilli	Lactobacillales	Lactobacillaceae	Lactobacillus	NA
OTU462	Bacteria	Firmicutes	Bacilli	Bacillales	Staphylococcaceae	Staphylococcus	NA
OTU472	Bacteria	Firmicutes	Bacilli	Bacillales	NA	NA	NA
OTU543	Bacteria	Firmicutes	Bacilli	Bacillales	Staphylococcaceae	Staphylococcus	NA
OTU544	Bacteria	Firmicutes	Bacilli	Lactobacillales	Streptococcaceae	Streptococcus	NA
OTU546	Bacteria	Firmicutes	Bacilli	Lactobacillales	Streptococcaceae	Streptococcus	NA
OTU556	Bacteria	Firmicutes	Bacilli	Bacillales	Staphylococcaceae	Staphylococcus	NA
OTU566	Bacteria	Firmicutes	Bacilli	Bacillales	NA	NA	NA
OTU605	Bacteria	Firmicutes	Bacilli	Bacillales	Listeriaceae	Brochothrix	NA
OTU657	Bacteria	Firmicutes	Bacilli	Bacillales	Planococcaceae	Sporosarcina	NA
OTU717	Bacteria	Firmicutes	Bacilli	Lactobacillales	Streptococcaceae	Streptococcus	NA
OTU734	Bacteria	Firmicutes	Bacilli	Bacillales	Staphylococcaceae	Staphylococcus	NA
OTU154	Bacteria	Bacteroidetes	Bacteroidia	Bacteroidales	Prevotellaceae	Prevotella	NA
OTU342	Bacteria	Bacteroidetes	Bacteroidia	Bacteroidales	Prevotellaceae	Prevotella	NA
OTU363	Bacteria	Bacteroidetes	Bacteroidia	Bacteroidales	NA	NA	NA
OTU364	Bacteria	Bacteroidetes	Bacteroidia	Bacteroidales	Porphyromonadaceae	Porphyromonas	NA
OTU452	Bacteria	Bacteroidetes	Bacteroidia	Bacteroidales	Prevotellaceae	Prevotella	NA
OTU455	Bacteria	Bacteroidetes	Bacteroidia	Bacteroidales	Bacteroidaceae	Bacteroides	NA
OTU477	Bacteria	Bacteroidetes	Bacteroidia	Bacteroidales	Prevotellaceae	Prevotella	NA
OTU511	Bacteria	Bacteroidetes	Bacteroidia	Bacteroidales	Porphyromonadaceae	NA	NA
OTU524	Bacteria	Bacteroidetes	Bacteroidia	Bacteroidales	NA	NA	NA
OTU535	Bacteria	Bacteroidetes	Bacteroidia	Bacteroidales	Prevotellaceae	Prevotella	NA
OTU625	Bacteria	Bacteroidetes	Bacteroidia	Bacteroidales	Rikenellaceae	Alistipes	NA
OTU627	Bacteria	Bacteroidetes	Bacteroidia	Bacteroidales	Bacteroidaceae	Bacteroides	NA
OTU701	Bacteria	Bacteroidetes	Bacteroidia	Bacteroidales	Prevotellaceae	Prevotella	NA
OTU752	Bacteria	Bacteroidetes	Bacteroidia	Bacteroidales	Bacteroidaceae	Bacteroides	NA
OTU24	Bacteria	Proteobacteria	Betaproteobacteria	NA	NA	NA	NA
OTU32	Bacteria	Proteobacteria	Betaproteobacteria	Burkholderiales	Comamonadaceae	Schlegelella	NA
OTU60	Bacteria	Proteobacteria	Betaproteobacteria	Burkholderiales	Comamonadaceae	Curvibacter	NA
OTU75	Bacteria	Proteobacteria	Betaproteobacteria	Burkholderiales	Comamonadaceae	Pelomonas	NA
OTU93	Bacteria	Proteobacteria	Betaproteobacteria	Burkholderiales	Comamonadaceae	Comamonas	NA
OTU106	Bacteria	Proteobacteria	Betaproteobacteria	Burkholderiales	Comamonadaceae	Comamonas	NA
OTU108	Bacteria	Proteobacteria	Betaproteobacteria	Burkholderiales	Burkholderiaceae	Cupriavidus	NA
OTU112	Bacteria	Proteobacteria	Betaproteobacteria	Burkholderiales	Comamonadaceae	Delftia	NA
OTU113	Bacteria	Proteobacteria	Betaproteobacteria	Burkholderiales	Burkholderiales_incertae_sedis	Tepidimonas	NA
OTU126	Bacteria	Proteobacteria	Betaproteobacteria	Neisseriales	Neisseriaceae	Neisseria	NA
OTU147	Bacteria	Proteobacteria	Betaproteobacteria	Neisseriales	Neisseriaceae	Neisseria	NA
OTU151	Bacteria	Proteobacteria	Betaproteobacteria	Burkholderiales	Alcaligenaceae	Achromobacter	NA
OTU155	Bacteria	Proteobacteria	Betaproteobacteria	Hydrogenophilales	Hydrogenophilaceae	Hydrogenophilus	NA
OTU172	Bacteria	Proteobacteria	Betaproteobacteria	Burkholderiales	Comamonadaceae	Kinneretia	NA
OTU177	Bacteria	Proteobacteria	Betaproteobacteria	Neisseriales	Neisseriaceae	Kingella	NA
OTU209	Bacteria	Proteobacteria	Betaproteobacteria	Burkholderiales	Comamonadaceae	Schlegelella	NA
OTU213	Bacteria	Proteobacteria	Betaproteobacteria	Burkholderiales	Oxalobacteraceae	NA	NA
OTU214	Bacteria	Proteobacteria	Betaproteobacteria	Burkholderiales	Comamonadaceae	NA	NA
OTU271	Bacteria	Proteobacteria	Betaproteobacteria	NA	NA	NA	NA
OTU314	Bacteria	Proteobacteria	Betaproteobacteria	Burkholderiales	Burkholderiaceae	Lautropia	NA
OTU319	Bacteria	Proteobacteria	Betaproteobacteria	NA	NA	NA	NA
OTU345	Bacteria	Proteobacteria	Betaproteobacteria	Burkholderiales	NA	NA	NA
OTU352	Bacteria	Proteobacteria	Betaproteobacteria	Methylophilales	Methylophilaceae	Methylobacillus	NA
OTU362	Bacteria	Proteobacteria	Betaproteobacteria	Rhodocyclales	Rhodocyclaceae	Methyloversatilis	NA
OTU384	Bacteria	Proteobacteria	Betaproteobacteria	Burkholderiales	Alcaligenaceae	Azohydromonas	NA
OTU400	Bacteria	Proteobacteria	Betaproteobacteria	Hydrogenophilales	Hydrogenophilaceae	Tepidiphilus	NA
OTU413	Bacteria	Proteobacteria	Betaproteobacteria	NA	NA	NA	NA
OTU431	Bacteria	Proteobacteria	Betaproteobacteria	Neisseriales	Neisseriaceae	Kingella	NA
OTU442	Bacteria	Proteobacteria	Betaproteobacteria	Burkholderiales	Comamonadaceae	Acidovorax	NA
OTU489	Bacteria	Proteobacteria	Betaproteobacteria	Burkholderiales	Burkholderiaceae	Ralstonia	NA
OTU497	Bacteria	Proteobacteria	Betaproteobacteria	Burkholderiales	Comamonadaceae	Schlegelella	NA
OTU498	Bacteria	Proteobacteria	Betaproteobacteria	Burkholderiales	Comamonadaceae	Hydrogenophaga	NA
OTU500	Bacteria	Proteobacteria	Betaproteobacteria	Burkholderiales	Comamonadaceae	Curvibacter	NA
OTU505	Bacteria	Proteobacteria	Betaproteobacteria	Burkholderiales	Burkholderiales_incertae_sedis	Aquabacterium	NA
OTU536	Bacteria	Proteobacteria	Betaproteobacteria	Burkholderiales	Alcaligenaceae	Bordetella	NA
OTU539	Bacteria	Proteobacteria	Betaproteobacteria	Burkholderiales	Comamonadaceae	Acidovorax	NA
OTU570	Bacteria	Proteobacteria	Betaproteobacteria	Rhodocyclales	Rhodocyclaceae	Dechloromonas	NA
OTU738	Bacteria	Proteobacteria	Betaproteobacteria	Burkholderiales	Burkholderiaceae	Cupriavidus	NA
OTU747	Bacteria	Proteobacteria	Betaproteobacteria	Burkholderiales	Burkholderiales_incertae_sedis	Sphaerotilus	NA
OTU756	Bacteria	Proteobacteria	Betaproteobacteria	Burkholderiales	Comamonadaceae	Curvibacter	NA
OTU62	Bacteria	Firmicutes	Clostridia	Clostridiales	Clostridiales_Incertae_Sedis_XI	Anaerococcus	NA
OTU134	Bacteria	Firmicutes	Clostridia	Clostridiales	Clostridiaceae_1	Clostridium_sensu_stricto	NA
OTU145	Bacteria	Firmicutes	Clostridia	Clostridiales	Clostridiales_Incertae_Sedis_XI	Finegoldia	NA
OTU157	Bacteria	Firmicutes	Clostridia	Clostridiales	Lachnospiraceae	Blautia	NA
OTU175	Bacteria	Firmicutes	Clostridia	Clostridiales	Peptostreptococcaceae	Clostridium_XI	NA
OTU208	Bacteria	Firmicutes	Clostridia	Clostridiales	Clostridiaceae_1	Clostridium_sensu_stricto	NA
OTU285	Bacteria	Firmicutes	Clostridia	Clostridiales	Ruminococcaceae	Faecalibacterium	NA
OTU296	Bacteria	Firmicutes	Clostridia	Clostridiales	Peptoniphilaceae	Peptoniphilus	NA
OTU311	Bacteria	Firmicutes	Clostridia	Clostridiales	Lachnospiraceae	Clostridium_XlVa	NA
OTU328	Bacteria	Firmicutes	Clostridia	Clostridiales	Clostridiales_Incertae_Sedis_XI	NA	NA
OTU388	Bacteria	Firmicutes	Clostridia	Clostridiales	Lachnospiraceae	Lachnospiracea_incertae_sedis	NA
OTU389	Bacteria	Firmicutes	Clostridia	Clostridiales	Peptostreptococcaceae	Terrisporobacter	NA
OTU390	Bacteria	Firmicutes	Clostridia	Clostridiales	Lachnospiraceae	Lachnoanaerobaculum	NA
OTU408	Bacteria	Firmicutes	Clostridia	Clostridiales	Ruminococcaceae	Gemmiger	NA
OTU441	Bacteria	Firmicutes	Clostridia	Clostridiales	NA	NA	NA
OTU443	Bacteria	Firmicutes	Clostridia	Clostridiales	Clostridiales_Incertae_Sedis_XI	Anaerococcus	NA
OTU464	Bacteria	Firmicutes	Clostridia	Clostridiales	Peptoniphilaceae	Peptoniphilus	NA
OTU476	Bacteria	Firmicutes	Clostridia	Clostridiales	Lachnospiraceae	Clostridium_XlVa	NA
OTU499	Bacteria	Firmicutes	Clostridia	Clostridiales	Lachnospiraceae	Blautia	NA
OTU537	Bacteria	Firmicutes	Clostridia	Clostridiales	NA	NA	NA
OTU549	Bacteria	Firmicutes	Clostridia	Clostridiales	Ruminococcaceae	NA	NA
OTU575	Bacteria	Firmicutes	Clostridia	Clostridiales	Clostridiaceae_1	Clostridium_sensu_stricto	NA
OTU582	Bacteria	Firmicutes	Clostridia	Clostridiales	Lachnospiraceae	NA	NA
OTU585	Bacteria	Firmicutes	Clostridia	Clostridiales	NA	NA	NA
OTU586	Bacteria	Firmicutes	Clostridia	Clostridiales	Ruminococcaceae	Ruminococcus	NA
OTU590	Bacteria	Firmicutes	Clostridia	Clostridiales	Lachnospiraceae	Roseburia	NA
OTU630	Bacteria	Firmicutes	Clostridia	Clostridiales	Lachnospiraceae	Lachnospiracea_incertae_sedis	NA
OTU23	Bacteria	Bacteroidetes	Cytophagia	Cytophagales	Cytophagaceae	Hymenobacter	NA
OTU35	Bacteria	Bacteroidetes	Cytophagia	Cytophagales	Cytophagaceae	Hymenobacter	NA
OTU57	Bacteria	Bacteroidetes	Cytophagia	Cytophagales	Cytophagaceae	Spirosoma	NA
OTU74	Bacteria	Bacteroidetes	Cytophagia	Cytophagales	Cytophagaceae	Hymenobacter	NA
OTU148	Bacteria	Bacteroidetes	Cytophagia	Cytophagales	Cytophagaceae	Hymenobacter	NA
OTU204	Bacteria	Bacteroidetes	Cytophagia	Cytophagales	Cytophagaceae	Hymenobacter	NA
OTU260	Bacteria	Bacteroidetes	Cytophagia	Cytophagales	Cytophagaceae	Adhaeribacter	NA
OTU332	Bacteria	Bacteroidetes	Cytophagia	Cytophagales	Cytophagaceae	Nibribacter	NA
OTU357	Bacteria	Bacteroidetes	Cytophagia	Cytophagales	Cytophagaceae	Hymenobacter	NA
OTU444	Bacteria	Bacteroidetes	Cytophagia	Cytophagales	Cytophagaceae	Hymenobacter	NA
OTU480	Bacteria	Bacteroidetes	Cytophagia	Cytophagales	Cytophagaceae	NA	NA
OTU482	Bacteria	Bacteroidetes	Cytophagia	Cytophagales	Cytophagaceae	Hymenobacter	NA
OTU723	Bacteria	Bacteroidetes	Cytophagia	Cytophagales	Cytophagaceae	Hymenobacter	NA
OTU758	Bacteria	Bacteroidetes	Cytophagia	Cytophagales	Cytophagaceae	Hymenobacter	NA
OTU762	Bacteria	Bacteroidetes	Cytophagia	Cytophagales	Cytophagaceae	Dyadobacter	NA
OTU25	Bacteria	Deinococcus-Thermus	Deinococci	Thermales	Thermaceae	Thermus	NA
OTU82	Bacteria	Deinococcus-Thermus	Deinococci	Thermales	Thermaceae	Meiothermus	NA
OTU230	Bacteria	Deinococcus-Thermus	Deinococci	Thermales	Thermaceae	Meiothermus	NA
OTU237	Bacteria	Deinococcus-Thermus	Deinococci	Thermales	Thermaceae	Thermus	NA
OTU258	Bacteria	Deinococcus-Thermus	Deinococci	Deinococcales	Trueperaceae	Truepera	NA
OTU270	Bacteria	Deinococcus-Thermus	Deinococci	Deinococcales	Deinococcaceae	Deinococcus	NA
OTU495	Bacteria	Deinococcus-Thermus	Deinococci	Deinococcales	Trueperaceae	Truepera	NA
OTU190	Bacteria	Proteobacteria	Deltaproteobacteria	Myxococcales	NA	NA	NA
OTU414	Bacteria	Proteobacteria	Deltaproteobacteria	Myxococcales	Labilitrichaceae	Labilithrix	NA
OTU231	Bacteria	Proteobacteria	Epsilonproteobacteria	Campylobacterales	Campylobacteraceae	Campylobacter	NA
OTU439	Bacteria	Proteobacteria	Epsilonproteobacteria	Campylobacterales	Campylobacteraceae	Campylobacter	NA
OTU133	Bacteria	Firmicutes	Erysipelotrichia	Erysipelotrichales	Erysipelotrichaceae	Turicibacter	NA
OTU192	Bacteria	Bacteroidetes	Flavobacteriia	Flavobacteriales	Flavobacteriaceae	Flavobacterium	NA
OTU198	Bacteria	Bacteroidetes	Flavobacteriia	Flavobacteriales	Flavobacteriaceae	Flavobacterium	NA
OTU216	Bacteria	Bacteroidetes	Flavobacteriia	Flavobacteriales	Flavobacteriaceae	Capnocytophaga	NA
OTU284	Bacteria	Bacteroidetes	Flavobacteriia	Flavobacteriales	Flavobacteriaceae	Chryseobacterium	NA
OTU481	Bacteria	Bacteroidetes	Flavobacteriia	Flavobacteriales	Flavobacteriaceae	Capnocytophaga	NA
OTU604	Bacteria	Bacteroidetes	Flavobacteriia	Flavobacteriales	Flavobacteriaceae	NA	NA
OTU639	Bacteria	Bacteroidetes	Flavobacteriia	Flavobacteriales	Flavobacteriaceae	Capnocytophaga	NA
OTU202	Bacteria	Fusobacteria	Fusobacteriia	Fusobacteriales	Leptotrichiaceae	Leptotrichia	NA
OTU267	Bacteria	Fusobacteria	Fusobacteriia	Fusobacteriales	Leptotrichiaceae	Leptotrichia	NA
OTU273	Bacteria	Fusobacteria	Fusobacteriia	Fusobacteriales	Leptotrichiaceae	Leptotrichia	NA
OTU289	Bacteria	Fusobacteria	Fusobacteriia	Fusobacteriales	Fusobacteriaceae	Fusobacterium	NA
OTU379	Bacteria	Fusobacteria	Fusobacteriia	Fusobacteriales	Fusobacteriaceae	Fusobacterium	NA
OTU417	Bacteria	Fusobacteria	Fusobacteriia	Fusobacteriales	Leptotrichiaceae	Sneathia	NA
OTU1	Bacteria	Proteobacteria	Gammaproteobacteria	Enterobacteriales	Enterobacteriaceae	NA	NA
OTU42	Bacteria	Proteobacteria	Gammaproteobacteria	Enterobacteriales	Enterobacteriaceae	NA	NA
OTU73	Bacteria	Proteobacteria	Gammaproteobacteria	Xanthomonadales	Xanthomonadaceae	Vulcaniibacterium	NA
OTU80	Bacteria	Proteobacteria	Gammaproteobacteria	Pseudomonadales	Moraxellaceae	Acinetobacter	NA
OTU83	Bacteria	Proteobacteria	Gammaproteobacteria	Pseudomonadales	Moraxellaceae	Acinetobacter	NA
OTU84	Bacteria	Proteobacteria	Gammaproteobacteria	Pseudomonadales	Moraxellaceae	Acinetobacter	NA
OTU98	Bacteria	Proteobacteria	Gammaproteobacteria	Pseudomonadales	Moraxellaceae	Moraxella	NA
OTU104	Bacteria	Proteobacteria	Gammaproteobacteria	Pseudomonadales	Moraxellaceae	Acinetobacter	NA
OTU114	Bacteria	Proteobacteria	Gammaproteobacteria	Pseudomonadales	Pseudomonadaceae	Pseudomonas	NA
OTU152	Bacteria	Proteobacteria	Gammaproteobacteria	Pasteurellales	Pasteurellaceae	Haemophilus	NA
OTU162	Bacteria	Proteobacteria	Gammaproteobacteria	Pseudomonadales	Pseudomonadaceae	Rhizobacter	NA
OTU211	Bacteria	Proteobacteria	Gammaproteobacteria	Pseudomonadales	Pseudomonadaceae	Pseudomonas	NA
OTU218	Bacteria	Proteobacteria	Gammaproteobacteria	Pseudomonadales	Moraxellaceae	Psychrobacter	NA
OTU225	Bacteria	Proteobacteria	Gammaproteobacteria	Enterobacteriales	Enterobacteriaceae	NA	NA
OTU233	Bacteria	Proteobacteria	Gammaproteobacteria	Enterobacteriales	Enterobacteriaceae	Kluyvera	NA
OTU250	Bacteria	Proteobacteria	Gammaproteobacteria	Xanthomonadales	Xanthomonadaceae	Stenotrophomonas	NA
OTU253	Bacteria	Proteobacteria	Gammaproteobacteria	Pseudomonadales	Pseudomonadaceae	Pseudomonas	NA
OTU254	Bacteria	Proteobacteria	Gammaproteobacteria	Pasteurellales	Pasteurellaceae	NA	NA
OTU280	Bacteria	Proteobacteria	Gammaproteobacteria	Xanthomonadales	Xanthomonadaceae	Silanimonas	NA
OTU283	Bacteria	Proteobacteria	Gammaproteobacteria	Pseudomonadales	Moraxellaceae	Acinetobacter	NA
OTU287	Bacteria	Proteobacteria	Gammaproteobacteria	Pseudomonadales	Moraxellaceae	Acinetobacter	NA
OTU292	Bacteria	Proteobacteria	Gammaproteobacteria	Enterobacteriales	Enterobacteriaceae	NA	NA
OTU313	Bacteria	Proteobacteria	Gammaproteobacteria	Xanthomonadales	Xanthomonadaceae	Pseudoxanthomonas	NA
OTU346	Bacteria	Proteobacteria	Gammaproteobacteria	Pasteurellales	Pasteurellaceae	Haemophilus	NA
OTU350	Bacteria	Proteobacteria	Gammaproteobacteria	Cardiobacteriales	Cardiobacteriaceae	Cardiobacterium	NA
OTU354	Bacteria	Proteobacteria	Gammaproteobacteria	Xanthomonadales	Xanthomonadaceae	Luteimonas	NA
OTU358	Bacteria	Proteobacteria	Gammaproteobacteria	Pseudomonadales	Moraxellaceae	Moraxella	NA
OTU366	Bacteria	Proteobacteria	Gammaproteobacteria	Pasteurellales	Pasteurellaceae	Haemophilus	NA
OTU393	Bacteria	Proteobacteria	Gammaproteobacteria	Enterobacteriales	Enterobacteriaceae	Escherichia/Shigella	NA
OTU409	Bacteria	Proteobacteria	Gammaproteobacteria	Oceanospirillales	Halomonadaceae	Halomonas	NA
OTU424	Bacteria	Proteobacteria	Gammaproteobacteria	Enterobacteriales	Enterobacteriaceae	Pantoea	NA
OTU432	Bacteria	Proteobacteria	Gammaproteobacteria	Alteromonadales	Pseudoalteromonadaceae	Pseudoalteromonas	NA
OTU449	Bacteria	Proteobacteria	Gammaproteobacteria	NA	NA	NA	NA
OTU479	Bacteria	Proteobacteria	Gammaproteobacteria	Alteromonadales	Pseudoalteromonadaceae	Pseudoalteromonas	NA
OTU503	Bacteria	Proteobacteria	Gammaproteobacteria	Pseudomonadales	Moraxellaceae	Acinetobacter	NA
OTU545	Bacteria	Proteobacteria	Gammaproteobacteria	NA	NA	NA	NA
OTU550	Bacteria	Proteobacteria	Gammaproteobacteria	Enterobacteriales	Enterobacteriaceae	NA	NA
OTU567	Bacteria	Proteobacteria	Gammaproteobacteria	Aeromonadales	Aeromonadaceae	Aeromonas	NA
OTU568	Bacteria	Proteobacteria	Gammaproteobacteria	Aeromonadales	Aeromonadaceae	Aeromonas	NA
OTU597	Bacteria	Proteobacteria	Gammaproteobacteria	Pseudomonadales	Pseudomonadaceae	Pseudomonas	NA
OTU640	Bacteria	Proteobacteria	Gammaproteobacteria	Xanthomonadales	Xanthomonadaceae	NA	NA
OTU646	Bacteria	Proteobacteria	Gammaproteobacteria	Enterobacteriales	Enterobacteriaceae	NA	NA
OTU659	Bacteria	Proteobacteria	Gammaproteobacteria	NA	NA	NA	NA
OTU663	Bacteria	Proteobacteria	Gammaproteobacteria	NA	NA	NA	NA
OTU670	Bacteria	Proteobacteria	Gammaproteobacteria	Salinisphaerales	Salinisphaeraceae	Salinisphaera	NA
OTU671	Bacteria	Proteobacteria	Gammaproteobacteria	Salinisphaerales	Salinisphaeraceae	Salinisphaera	NA
OTU696	Bacteria	Proteobacteria	Gammaproteobacteria	Pseudomonadales	Pseudomonadaceae	Pseudomonas	NA
OTU714	Bacteria	Proteobacteria	Gammaproteobacteria	Pseudomonadales	Moraxellaceae	Acinetobacter	NA
OTU744	Bacteria	Proteobacteria	Gammaproteobacteria	Enterobacteriales	Enterobacteriaceae	NA	NA
OTU140	Bacteria	Firmicutes	Negativicutes	Selenomonadales	Veillonellaceae	Veillonella	NA
OTU420	Bacteria	Firmicutes	Negativicutes	Selenomonadales	Veillonellaceae	Megasphaera	NA
OTU600	Bacteria	Firmicutes	Negativicutes	Selenomonadales	Veillonellaceae	Negativicoccus	NA
OTU185	Bacteria	Planctomycetes	Planctomycetia	Planctomycetales	Planctomycetaceae	NA	NA
OTU269	Bacteria	Planctomycetes	Planctomycetia	Planctomycetales	Planctomycetaceae	NA	NA
OTU404	Bacteria	Planctomycetes	Planctomycetia	Planctomycetales	Planctomycetaceae	Aquisphaera	NA
OTU463	Bacteria	Planctomycetes	Planctomycetia	Planctomycetales	Planctomycetaceae	NA	NA
OTU712	Bacteria	Planctomycetes	Planctomycetia	Planctomycetales	Planctomycetaceae	NA	NA
OTU103	Bacteria	Verrucomicrobia	Spartobacteria	NA	NA	Spartobacteria_genera_incertae_sedis	NA
OTU246	Bacteria	Verrucomicrobia	Spartobacteria	NA	NA	Spartobacteria_genera_incertae_sedis	NA
OTU324	Bacteria	Verrucomicrobia	Spartobacteria	NA	NA	Spartobacteria_genera_incertae_sedis	NA
OTU406	Bacteria	Verrucomicrobia	Spartobacteria	NA	NA	Spartobacteria_genera_incertae_sedis	NA
OTU8	Bacteria	Bacteroidetes	Sphingobacteriia	Sphingobacteriales	Sphingobacteriaceae	NA	NA
OTU9	Bacteria	Bacteroidetes	Sphingobacteriia	Sphingobacteriales	Chitinophagaceae	NA	NA
OTU12	Bacteria	Bacteroidetes	Sphingobacteriia	Sphingobacteriales	Chitinophagaceae	Segetibacter	NA
OTU13	Bacteria	Bacteroidetes	Sphingobacteriia	Sphingobacteriales	Sphingobacteriaceae	NA	NA
OTU26	Bacteria	Bacteroidetes	Sphingobacteriia	Sphingobacteriales	Sphingobacteriaceae	NA	NA
OTU30	Bacteria	Bacteroidetes	Sphingobacteriia	Sphingobacteriales	Chitinophagaceae	NA	NA
OTU65	Bacteria	Bacteroidetes	Sphingobacteriia	Sphingobacteriales	Chitinophagaceae	Segetibacter	NA
OTU66	Bacteria	Bacteroidetes	Sphingobacteriia	Sphingobacteriales	Chitinophagaceae	Hydrotalea	NA
OTU85	Bacteria	Bacteroidetes	Sphingobacteriia	Sphingobacteriales	Sphingobacteriaceae	Pedobacter	NA
OTU135	Bacteria	Bacteroidetes	Sphingobacteriia	Sphingobacteriales	Chitinophagaceae	NA	NA
OTU150	Bacteria	Bacteroidetes	Sphingobacteriia	Sphingobacteriales	Chitinophagaceae	NA	NA
OTU156	Bacteria	Bacteroidetes	Sphingobacteriia	Sphingobacteriales	Chitinophagaceae	NA	NA
OTU165	Bacteria	Bacteroidetes	Sphingobacteriia	Sphingobacteriales	Chitinophagaceae	NA	NA
OTU212	Bacteria	Bacteroidetes	Sphingobacteriia	Sphingobacteriales	Chitinophagaceae	NA	NA
OTU224	Bacteria	Bacteroidetes	Sphingobacteriia	Sphingobacteriales	Chitinophagaceae	NA	NA
OTU320	Bacteria	Bacteroidetes	Sphingobacteriia	Sphingobacteriales	Chitinophagaceae	NA	NA
OTU329	Bacteria	Bacteroidetes	Sphingobacteriia	Sphingobacteriales	Sphingobacteriaceae	NA	NA
OTU337	Bacteria	Bacteroidetes	Sphingobacteriia	Sphingobacteriales	Sphingobacteriaceae	Nubsella	NA
OTU394	Bacteria	Bacteroidetes	Sphingobacteriia	Sphingobacteriales	Chitinophagaceae	Terrimonas	NA
OTU459	Bacteria	Bacteroidetes	Sphingobacteriia	Sphingobacteriales	Chitinophagaceae	NA	NA
OTU509	Bacteria	Bacteroidetes	Sphingobacteriia	Sphingobacteriales	Sphingobacteriaceae	Sphingobacterium	NA
OTU705	Bacteria	Bacteroidetes	Sphingobacteriia	Sphingobacteriales	Chitinophagaceae	Segetibacter	NA
OTU719	Bacteria	Bacteroidetes	Sphingobacteriia	Sphingobacteriales	Chitinophagaceae	NA	NA
OTU765	Bacteria	Bacteroidetes	Sphingobacteriia	Sphingobacteriales	Chitinophagaceae	Segetibacter	NA
OTU581	Bacteria	Verrucomicrobia	Verrucomicrobiae	Verrucomicrobiales	Verrucomicrobiaceae	Akkermansia	NA

## Sheet: Table S3
Fungi					BP= Battleship Promontory
					MTNZ= Mt New Zealand
Number of reads	Anova	F	Tukey's HSD		TN= Trio Nunatak
BP vs MTNZ	p > 0.05	-	-
BP vs TN	p > 0.05	-	-
MTNZ vs TN	p > 0.05	-	-
Richness	Anova	F	Tukey's HSD
BP vs MTNZ	p > 0.05	-	-
BP vs TN	0.003	4.1641	p = 0.023
MTNZ vs TN	p > 0.05	-	-
Shannon's index	Anova	F	Tukey's HSD
BP vs MTNZ	0.00032	7.6365	0.0025
BP vs TN	p > 0.05	-	-
MTNZ vs TN	p > 0.05	-	-
Simpson' index	Anova	F	Tukey's HSD
BP vs MTNZ	p > 0.05	-	-
BP vs TN	0.0033	7.5765	0.0025
MTNZ vs TN	p > 0.05	-	-
Bacteria
Number of reads	Anova	F	Tukey's HSD
BP vs MTNZ	0.0214	4.6448	0.0306
BP vs TN	p > 0.05	-	-
MTNZ vs TN	p > 0.05	-	-
Richness	Anova	F	Tukey's HSD
BP vs MTNZ	0.144	5.2777	0.0236
BP vs TN	0.144	5.2777	0.0349
MTNZ vs TN	p > 0.05	-	-
Shannon's index	Anova	F	Tukey's HSD
BP vs MTNZ	p > 0.05	-	-
BP vs TN	p > 0.05	-	-
MTNZ vs TN	p > 0.05	-	-
Simpson' index	Anova	F	Tukey's HSD
BP vs MTNZ	p > 0.05	-	-
BP vs TN	p > 0.05	-	-
MTNZ vs TN	p > 0.05	-	-

## Sheet: Table S4
Fungi					BP= Battleship Promontory
					MTNZ= Mt New Zealand
Ascomycota	Anova	F	Tukey's HSD		TN= Trio Nunatak
BP vs MTNZ	p > 0.05	-	-
BP vs TN	0.029	4.2010	0.0247
MTNZ vs TN	p > 0.05	-	-
Dothideomycetes	Anova	F	Tukey's HSD
BP vs MTNZ	0.0114	5.5821	0.01
BP vs TN	p > 0.05	-	-
MTNZ vs TN	p > 0.05	-	-
Lecanoromycetes	Anova	F	Tukey's HSD
BP vs MTNZ	p > 0.05	-	-
BP vs TN	0.0130	5.3756	0.0135
MTNZ vs TN	p > 0.05	-	-
Acarosporaceae	Anova	F	Tukey's HSD
BP vs MTNZ	0.0016	8.8452	0.0035
BP vs TN	p > 0.05	-	-
MTNZ vs TN	0.0016	8.8452	0.0049
Teratosphaeriaceae	Anova	F	Tukey's HSD
BP vs MTNZ	0.010	5.6334	0.0102
BP vs TN	p > 0.05	-	-
MTNZ vs TN	p > 0.05	-	-
Friedmanniomyces	Anova	F	Tukey's HSD
BP vs MTNZ	0.0133	5.3443	0.0126
BP vs TN	p > 0.05	-	-
MTNZ vs TN	p > 0.05	-	-
Lecidea	Anova	F	Tukey's HSD
BP vs MTNZ	0.0219	4.6061	0.0343
BP vs TN	0.0219	4.6061	0.0468
MTNZ vs TN	p > 0.05	-	-
Bacteria
Proteobacteria	Anova	F	Tukey's HSD
BP vs MTNZ	0.0306	4.1725	0.049
BP vs TN	p > 0.05	-	-
MTNZ vs TN	p > 0.05	-	-
Deinococci	Anova	F	Tukey's HSD
BP vs MTNZ	p > 0.05	-	-
BP vs TN	0.05	3.3521	0.044
MTNZ vs TN	p > 0.05	-	-
